# Supplementary material for: Improved Quality of Life Following Addiction Treatment Is Associated with Reductions in Substance Use
Source: J Clin Med. 2019 Sep 6;8(9):1407. doi: 10.3390/jcm8091407 (PMC6780566; doi:10.3390/jcm8091407)
Supplement: Supplementary file 1 [file jcm-08-01407-s001.zip]

Archive with 3 entries (3 files):
- Pathways QOL Supp materials resubmit tracked changes.docx
- Pathways QOL supplementary figure 1.pdf
- Pathways QOL supplementary figure 2.pdf
